# Supplementary material for: Beneficial Endophytic Bacteria-Serendipita indica Interaction for Crop Enhancement and Resistance to Phytopathogens
Source: Front Microbiol. 2019 Dec 19;10:2888. doi: 10.3389/fmicb.2019.02888 (PMC6930893; doi:10.3389/fmicb.2019.02888)
Supplement: Supplementary file 4 [file Data_Sheet_3.xlsx]

## Sheet: Supplementary info
Suppl. Table 7
Mycolicibacterium P1-5
Gene ID	Subject ID	CAZy Family	% Identical	E Value	Bit Score
NODE_1_length_767680_cov_67.6504_126	AKK27587.1	CBM48	93.0	0.0e+00	1423.3
NODE_1_length_767680_cov_67.6504_128	AKK27585.1	CBM48	94.0	0.0e+00	1131.7
NODE_2_length_481124_cov_63.0125_52	AKK25534.1	CBM48	95.1	0.0e+00	1421.8
NODE_23_length_93940_cov_66.397_11	AKK28919.1	CBM48	96.5	0.0e+00	1528.5
NODE_16_length_142888_cov_63.7725_22	AIY48821.1	CE0	80.4	2.8e-133	477.6
NODE_8_length_198171_cov_68.0789_2	AKK26905.1	CE1	89.8	7.0e-166	585.9
NODE_8_length_198171_cov_68.0789_110	AKK30360.1	CE1	94.8	4.7e-178	626.3
NODE_9_length_191692_cov_68.7047_10	AKK30611.1	CE1	97.0	2.8e-194	680.2
NODE_16_length_142888_cov_63.7725_24	AKK29901.1	CE1	96.6	3.1e-168	593.6
NODE_16_length_142888_cov_63.7725_25	AKK29902.1	CE1	97.6	3.0e-196	686.8
NODE_16_length_142888_cov_63.7725_26	AKK29903.1	CE1	94.3	4.0e-174	613.2
NODE_16_length_142888_cov_63.7725_123	AKK30946.1	CE1	96.0	9.1e-191	668.7
NODE_4_length_302887_cov_65.9293_116	AKK26362.1	CE14	95.9	1.8e-168	594.3
NODE_17_length_138032_cov_65.5936_124	AKK30795.1	CE14	93.3	5.5e-146	519.6
NODE_4_length_302887_cov_65.9293_101	AKK26377.1	CE4	95.9	7.0e-149	529.3
NODE_7_length_214878_cov_65.2167_190	AKK29591.1	CE5	90.5	2.3e-107	391.0
NODE_7_length_214878_cov_65.2167_196	AKK30880.1	CE5	89.0	6.5e-111	402.9
NODE_8_length_198171_cov_68.0789_60	AKK26803.1	CE5	87.2	5.4e-112	406.8
NODE_10_length_178168_cov_71.2197_42	AKK30574.1	CE5	86.0	3.1e-116	420.6
NODE_17_length_138032_cov_65.5936_96	AKK29132.1	CE5	93.4	3.7e-121	436.8
NODE_17_length_138032_cov_65.5936_97	AKK29131.1	CE5	93.6	1.2e-108	395.2
NODE_16_length_142888_cov_63.7725_121	AKK29975.1	CE9	90.2	3.2e-186	653.7
NODE_1_length_767680_cov_67.6504_18	AKK27760.1	GH0	93.0	2.9e-205	716.8
NODE_6_length_224179_cov_67.0923_101	AQA02267.1	GH0	77.8	0.0e+00	1494.9
NODE_13_length_174179_cov_66.9942_8	AKK29103.1	GH0	76.9	5.8e-217	756.1
NODE_9_length_191692_cov_68.7047_8	AKK28060.1	GH13	87.8	1.6e-234	814.3
NODE_1_length_767680_cov_67.6504_127	AKK27586.1	GH13_26	94.3	0.0e+00	1496.5
NODE_23_length_93940_cov_66.397_12	AKK28918.1	GH13_3	96.1	0.0e+00	1404.4
NODE_1_length_767680_cov_67.6504_143	AWZ17133.1	GH13_30	56.3	0.0e+00	1347.4
NODE_20_length_123510_cov_68.7869_30	AKK28686.1	GH13_30	90.4	3.3e-290	999.6
NODE_27_length_51537_cov_66.0406_48	AWZ17133.1	GH13_30	29.7	2.9e-115	419.5
NODE_17_length_138032_cov_65.5936_14	AKK29207.1	GH13_33	94.8	0.0e+00	1467.6
NODE_1_length_767680_cov_67.6504_636	ART71555.1	GH15	76.8	1.1e-284	981.5
NODE_9_length_191692_cov_68.7047_103	AEA28144.1	GH15	59.4	4.5e-195	683.7
NODE_11_length_176541_cov_67.967_5	AKK28577.1	GH15	98.4	0.0e+00	1367.1
NODE_2_length_481124_cov_63.0125_323	AKK30179.1	GH16	94.2	1.7e-163	577.8
NODE_3_length_358732_cov_64.4168_57	AQT78681.1	GH16	90.6	2.4e-151	537.3
NODE_4_length_302887_cov_65.9293_173	AKK30271.1	GH16	97.7	1.0e-159	565.1
NODE_18_length_134934_cov_66.1636_91	ANI37925.1	GH16	55.7	4.3e-115	417.5
NODE_18_length_134934_cov_66.1636_92	AKK26609.1	GH16	88.3	1.1e-134	481.9
NODE_18_length_134934_cov_66.1636_93	AKK30322.1	GH16	95.4	1.3e-137	492.3
NODE_22_length_110706_cov_68.0867_29	AUG75119.1	GH16	39.3	2.0e-112	409.5
NODE_22_length_110706_cov_68.0867_30	BAG21593.1	GH16	39.5	2.9e-108	395.6
NODE_22_length_110706_cov_68.0867_31	AUG75119.1	GH16	37.9	1.2e-104	383.6
NODE_1_length_767680_cov_67.6504_587	AQT80722.1	GH18	70.3	3.2e-277	957.2
NODE_4_length_302887_cov_65.9293_157	AKK26327.1	GH2	95.3	0.0e+00	1285.8
NODE_10_length_178168_cov_71.2197_131	AKK30597.1	GH2	95.0	0.0e+00	1818.5
NODE_13_length_174179_cov_66.9942_41	AKK29070.1	GH23	92.6	2.6e-178	627.5
NODE_17_length_138032_cov_65.5936_54	AKK30807.1	GH23	96.4	8.0e-190	665.6
NODE_17_length_138032_cov_65.5936_77	AKK29154.1	GH23	93.4	1.4e-131	471.5
NODE_28_length_49557_cov_65.497_52	AKK30948.1	GH23	82.3	1.8e-128	461.5
NODE_1_length_767680_cov_67.6504_403	CAN65674.1	GH28	43.9	6.1e-135	484.2
NODE_2_length_481124_cov_63.0125_217	AKK25678.1	GH3	97.0	3.6e-178	626.7
NODE_4_length_302887_cov_65.9293_289	AKK30263.1	GH38	91.9	0.0e+00	2595.1
NODE_2_length_481124_cov_63.0125_275	ACX49739.1	GH4	32.7	7.5e-208	728.0
NODE_8_length_198171_cov_68.0789_26	AKK30382.1	GH5	85.7	1.8e-258	894.8
NODE_21_length_114698_cov_66.7193_57	AKK26976.1	GH57	95.9	2.5e-298	1026.5
NODE_2_length_481124_cov_63.0125_189	AKK25656.1	GH6	93.6	4.3e-179	629.8
NODE_2_length_481124_cov_63.0125_373	AWK40335.1	GH6	34.5	1.4e-125	453.4
NODE_19_length_130780_cov_63.3746_69	AWK40335.1	GH6	37.2	5.4e-117	424.9
NODE_5_length_228841_cov_64.8102_123	AKK30074.1	GH63	97.3	1.0e-263	911.4
NODE_7_length_214878_cov_65.2167_104	AVM55139.1	GH65	44.3	3.0e-158	561.6
NODE_14_length_161102_cov_68.6341_67	AKK28784.1	GH65	91.3	0.0e+00	2291.9
NODE_27_length_51537_cov_66.0406_34	AKK26488.1	GH65	93.4	0.0e+00	1504.6
NODE_2_length_481124_cov_63.0125_383	AKK25824.1	GH76	87.0	1.0e-189	665.2
NODE_9_length_191692_cov_68.7047_82	AKK28119.1	GH77	93.0	0.0e+00	1358.6
NODE_13_length_174179_cov_66.9942_18	AKK29095.1	GH77	88.4	0.0e+00	1182.9
NODE_8_length_198171_cov_68.0789_154	ABM15634.1	GH8	69.1	4.3e-146	520.4
NODE_1_length_767680_cov_67.6504_464	BBC65198.1	GT0	71.0	3.7e-178	627.1
NODE_2_length_481124_cov_63.0125_59	AGB26459.1	GT0	65.7	9.6e-228	792.3
NODE_15_length_149046_cov_64.3913_126	ANW62386.1	GT0	64.1	4.7e-214	746.9
NODE_15_length_149046_cov_64.3913_128	ART68801.1	GT0	65.1	1.3e-202	708.8
NODE_1_length_767680_cov_67.6504_163	AKK27553.1	GT1	90.8	1.3e-220	768.1
NODE_1_length_767680_cov_67.6504_532	AKK27235.1	GT1	92.5	4.7e-201	703.0
NODE_18_length_134934_cov_66.1636_43	AQT81285.1	GT1	76.1	5.3e-182	639.8
NODE_22_length_110706_cov_68.0867_8	AKK28982.1	GT1	81.5	7.2e-203	709.1
NODE_22_length_110706_cov_68.0867_17	AKK28976.1	GT1	81.1	3.2e-203	710.3
NODE_22_length_110706_cov_68.0867_20	AKK28974.1	GT1	84.5	4.3e-208	726.5
NODE_22_length_110706_cov_68.0867_23	AKK28972.1	GT1	80.5	1.3e-207	724.9
NODE_22_length_110706_cov_68.0867_34	AKK28965.1	GT1	92.1	1.4e-227	791.2
NODE_20_length_123510_cov_68.7869_94	AWP04987.1	GT13	36.0	1.7e-153	546.2
NODE_1_length_767680_cov_67.6504_36	AKK27743.1	GT2	98.4	7.1e-145	515.8
NODE_1_length_767680_cov_67.6504_37	AMC69177.1	GT2	61.9	2.5e-198	694.5
NODE_1_length_767680_cov_67.6504_129	BAZ00088.1	GT2	29.3	7.0e-141	505.8
NODE_1_length_767680_cov_67.6504_168	BAY30132.1	GT2	31.0	1.5e-107	394.8
NODE_2_length_481124_cov_63.0125_215	ADP83107.1	GT2	31.5	4.6e-129	465.7
NODE_2_length_481124_cov_63.0125_226	BAZ00088.1	GT2	35.9	1.0e-151	542.3
NODE_3_length_358732_cov_64.4168_165	AKK30230.1	GT2	95.3	4.6e-113	409.8
NODE_4_length_302887_cov_65.9293_248	AKK26246.1	GT2	93.8	6.9e-255	882.1
NODE_5_length_228841_cov_64.8102_31	BAY90071.1	GT2	33.1	2.2e-123	447.2
NODE_7_length_214878_cov_65.2167_142	AQT81755.1	GT2	87.7	1.8e-198	694.5
NODE_8_length_198171_cov_68.0789_152	ABM15636.1	GT2	81.4	1.3e-206	721.8
NODE_15_length_149046_cov_64.3913_127	AKK29858.1	GT2	94.4	1.6e-215	751.1
NODE_15_length_149046_cov_64.3913_153	AKK29881.1	GT2	94.2	1.4e-160	568.2
NODE_16_length_142888_cov_63.7725_30	AKK29906.1	GT2	96.0	0.0e+00	1267.3
NODE_18_length_134934_cov_66.1636_56	AKS35453.1	GT2	67.8	3.0e-107	391.0
NODE_18_length_134934_cov_66.1636_59	SEH91260.1	GT2	69.0	1.5e-191	671.8
NODE_18_length_134934_cov_66.1636_87	AGB26971.1	GT2	73.4	5.9e-108	393.3
NODE_18_length_134934_cov_66.1636_88	AKK30321.1	GT2	93.8	2.0e-145	517.7
NODE_18_length_134934_cov_66.1636_89	AKK26606.1	GT2	87.5	6.6e-153	542.7
NODE_18_length_134934_cov_66.1636_90	AKK26607.1	GT2	87.6	2.0e-224	780.8
NODE_18_length_134934_cov_66.1636_106	AKK30323.1	GT2	96.9	1.9e-165	584.3
NODE_19_length_130780_cov_63.3746_33	AKK29710.1	GT2	97.4	1.0e-126	455.3
NODE_22_length_110706_cov_68.0867_36	BAY90071.1	GT2	39.6	3.5e-127	459.5
NODE_22_length_110706_cov_68.0867_37	BAY30132.1	GT2	28.9	1.0e-297	1028.1
NODE_27_length_51537_cov_66.0406_32	AKK26486.1	GT2	90.6	6.9e-146	519.2
NODE_7_length_214878_cov_65.2167_173	AKK29578.1	GT20	96.9	1.8e-274	947.2
NODE_6_length_224179_cov_67.0923_144	AKK30654.1	GT28	93.3	3.1e-172	607.1
NODE_6_length_224179_cov_67.0923_145	AMC77936.1	GT28	71.1	1.1e-176	622.5
NODE_23_length_93940_cov_66.397_13	AKK28917.1	GT35	97.3	0.0e+00	1712.2
NODE_17_length_138032_cov_65.5936_45	AKK30809.1	GT39	97.4	2.6e-289	996.5
NODE_1_length_767680_cov_67.6504_16	AKK27762.1	GT4	97.6	1.1e-238	828.2
NODE_1_length_767680_cov_67.6504_399	AKK27360.1	GT4	96.3	4.5e-207	723.0
NODE_2_length_481124_cov_63.0125_207	AKK25670.1	GT4	92.7	1.8e-208	727.6
NODE_3_length_358732_cov_64.4168_133	AKK30233.1	GT4	90.2	8.9e-197	688.7
NODE_3_length_358732_cov_64.4168_218	AQT82548.1	GT4	72.2	0.0e+00	1088.6
NODE_3_length_358732_cov_64.4168_219	AKK25973.1	GT4	95.1	1.3e-192	674.9
NODE_3_length_358732_cov_64.4168_225	AKK25968.1	GT4	76.6	5.5e-179	629.8
NODE_3_length_358732_cov_64.4168_231	AKK30217.1	GT4	93.7	1.1e-204	715.3
NODE_4_length_302887_cov_65.9293_311	ABL90175.1	GT4	64.4	4.2e-147	523.9
NODE_6_length_224179_cov_67.0923_173	AKK28384.1	GT4	95.2	3.9e-208	726.5
NODE_10_length_178168_cov_71.2197_173	AKK30605.1	GT4	93.4	1.3e-198	694.9
NODE_13_length_174179_cov_66.9942_7	AKK29104.1	GT4	85.4	6.7e-181	636.0
NODE_13_length_174179_cov_66.9942_11	AKK29101.1	GT4	78.5	4.7e-169	596.7
NODE_13_length_174179_cov_66.9942_29	AKK29087.1	GT4	97.4	3.9e-216	753.1
NODE_18_length_134934_cov_66.1636_54	AEF37080.1	GT4	69.8	1.7e-121	438.3
NODE_18_length_134934_cov_66.1636_55	SEH91287.1	GT4	73.5	5.9e-170	599.7
NODE_21_length_114698_cov_66.7193_58	AKK26975.1	GT4	96.1	1.3e-233	811.2
NODE_22_length_110706_cov_68.0867_64	SQF65450.1	GT4	50.8	6.5e-148	526.9
NODE_5_length_228841_cov_64.8102_112	AKK30064.1	GT51	97.9	0.0e+00	1367.8
NODE_15_length_149046_cov_64.3913_8	AKK29742.1	GT51	97.2	0.0e+00	1522.7
NODE_16_length_142888_cov_63.7725_68	AKK29936.1	GT51	94.6	0.0e+00	1458.7
NODE_16_length_142888_cov_63.7725_9	AKK29888.1	GT53	95.7	0.0e+00	2027.3
NODE_16_length_142888_cov_63.7725_10	AKK29889.1	GT53	94.1	0.0e+00	1978.8
NODE_16_length_142888_cov_63.7725_11	AKK29890.1	GT53	96.3	0.0e+00	2041.5
NODE_13_length_174179_cov_66.9942_25	AKK29090.1	GT81	97.4	5.7e-173	609.4
NODE_6_length_224179_cov_67.0923_43	AKK28269.1	GT83	83.2	1.2e-244	848.2
NODE_16_length_142888_cov_63.7725_8	AKK29887.1	GT85	91.5	4.0e-311	1069.3
NODE_4_length_302887_cov_65.9293_23	AKK26436.1	GT87	94.7	3.3e-218	760.0
NODE_6_length_224179_cov_67.0923_164	AKK28377.1	GT87	94.1	2.2e-226	787.3
NODE_16_length_142888_cov_63.7725_27	AKK30928.1	GT89	90.4	0.0e+00	1133.6
NODE_18_length_134934_cov_66.1636_60	CKH34518.1	GT9	74.6	6.9e-140	499.6
NODE_18_length_134934_cov_66.1636_62	AGL35496.1	GT9	59.9	1.5e-134	482.3
NODE_18_length_134934_cov_66.1636_64	CKH34637.1	GT9	66.7	2.4e-110	401.4
Mycolicibacterium P1-18
Gene ID	Subject ID	CAZy Family	% Identical	E Value	Bit Score
NODE_3_length_701627_cov_49.4113_80	BAE65509.1	AA3_2	41.8	8.3e-113	410.2
NODE_6_length_393430_cov_48.7504_106	ATY64015.1	AA3_2	42.9	1.8e-115	419.1
NODE_16_length_141006_cov_51.8711_71	AWB50677.1	AA3_2	40.2	9.9e-106	386.7
NODE_2_length_764084_cov_50.7304_700	AFM17279.1	CBM48	79.4	1.6e-285	984.2
NODE_2_length_764084_cov_50.7304_702	AGB23270.1	CBM48	84.8	0.0e+00	1286.9
NODE_3_length_701627_cov_49.4113_560	AQT78079.1	CBM48	85.7	0.0e+00	1286.9
NODE_13_length_192246_cov_50.576_156	SNW19314.1	CBM48	84.5	0.0e+00	1350.1
NODE_3_length_701627_cov_49.4113_677	CKI53763.1	CE0	79.6	5.9e-131	469.9
NODE_1_length_812897_cov_48.8482_439	ANW62331.1	CE1	80.6	1.9e-155	551.2
NODE_3_length_701627_cov_49.4113_533	ABK73138.1	CE1	81.0	4.1e-150	533.5
NODE_3_length_701627_cov_49.4113_673	ANE82643.1	CE1	72.6	3.4e-136	487.3
NODE_3_length_701627_cov_49.4113_674	AGB26346.1	CE1	75.7	4.0e-148	526.9
NODE_3_length_701627_cov_49.4113_675	ALI29574.1	CE1	75.6	7.9e-132	472.6
NODE_4_length_688982_cov_52.1718_468	AFM17681.1	CE1	75.0	1.5e-136	488.4
NODE_5_length_444391_cov_51.5836_93	ADU00452.1	CE1	83.5	1.3e-167	591.7
NODE_11_length_239232_cov_51.3454_25	SEH78373.1	CE1	84.7	1.2e-168	595.1
NODE_9_length_370603_cov_49.7088_179	AEV74160.1	CE14	72.9	8.1e-121	436.0
NODE_9_length_370603_cov_49.7088_302	ADT98147.1	CE14	82.9	2.5e-146	520.8
NODE_2_length_764084_cov_50.7304_179	ANW64294.1	CE4	83.7	1.7e-153	544.7
NODE_9_length_370603_cov_49.7088_288	AFM18787.1	CE4	77.5	8.6e-131	469.2
NODE_10_length_242934_cov_51.7246_236	AGB25057.1	CE5	77.9	1.4e-103	378.6
NODE_5_length_444391_cov_51.5836_36	AGB22093.1	CE9	77.6	2.2e-163	577.8
NODE_3_length_701627_cov_49.4113_575	ANW65307.1	GH0	71.3	6.8e-154	546.2
NODE_10_length_242934_cov_51.7246_154	CRK57193.1	GH0	59.4	2.6e-232	807.7
NODE_7_length_378636_cov_49.9272_240	AWL86314.1	GH1	58.0	1.4e-128	462.2
NODE_11_length_239232_cov_51.3454_21	ABN98578.1	GH13	71.5	1.1e-190	668.7
NODE_3_length_701627_cov_49.4113_46	AHO16406.1	GH13_11	56.3	2.4e-108	395.2
NODE_18_length_120175_cov_47.7254_22	ANW65738.1	GH13_16	83.0	7.3e-296	1018.5
NODE_2_length_764084_cov_50.7304_701	ADT99594.1	GH13_26	69.4	0.0e+00	1083.6
NODE_13_length_192246_cov_50.576_155	ABM15078.1	GH13_3	82.6	0.0e+00	1233.0
NODE_2_length_764084_cov_50.7304_695	AWZ17133.1	GH13_30	57.2	0.0e+00	1370.9
NODE_4_length_688982_cov_52.1718_114	AWZ17133.1	GH13_30	28.5	6.6e-107	391.7
NODE_4_length_688982_cov_52.1718_340	AFM17048.1	GH13_30	73.7	2.8e-252	873.6
NODE_5_length_444391_cov_51.5836_16	AFM16426.1	GH13_33	83.1	0.0e+00	1280.0
NODE_1_length_812897_cov_48.8482_367	ANW65429.1	GH15	75.8	9.4e-281	968.4
NODE_2_length_764084_cov_50.7304_383	AFM16563.1	GH15	76.6	4.5e-283	976.1
NODE_10_length_242934_cov_51.7246_86	AQA06576.1	GH15	89.0	0.0e+00	1268.4
NODE_8_length_374394_cov_53.3013_30	AFM18988.1	GH16	78.4	8.5e-128	459.1
NODE_14_length_169974_cov_49.6346_42	AKK30179.1	GH16	71.7	5.1e-122	439.9
NODE_8_length_374394_cov_53.3013_40	AQT82798.1	GH2	68.8	0.0e+00	1320.4
NODE_9_length_370603_cov_49.7088_129	AGB25074.1	GH23	66.8	7.7e-109	396.7
NODE_14_length_169974_cov_49.6346_89	ART68453.1	GH23	76.8	3.0e-160	567.4
NODE_9_length_370603_cov_49.7088_159	ART68699.1	GH27	71.9	1.4e-179	631.7
NODE_2_length_764084_cov_50.7304_467	CAN65674.1	GH28	42.8	2.2e-129	465.7
NODE_1_length_812897_cov_48.8482_534	AEV71429.1	GH3	69.8	1.7e-129	465.3
NODE_18_length_120175_cov_47.7254_46	ANW65161.1	GH3	72.1	4.0e-305	1049.7
NODE_137_length_1122_cov_150.048_1	AGW42619.1	GH3	67.8	8.4e-112	406.4
NODE_4_length_688982_cov_52.1718_356	ABM12084.1	GH38	71.5	0.0e+00	2052.3
NODE_2_length_764084_cov_50.7304_154	SEH85923.1	GH39	62.2	4.0e-119	430.6
NODE_4_length_688982_cov_52.1718_439	AQA06255.1	GH39	65.0	7.5e-129	463.0
NODE_16_length_141006_cov_51.8711_80	AMO62184.1	GH39	57.0	3.5e-117	424.9
NODE_3_length_701627_cov_49.4113_72	AWT51549.1	GH4	87.9	3.3e-230	800.0
NODE_3_length_701627_cov_49.4113_606	ANW65363.1	GH4	87.0	9.6e-219	761.9
NODE_10_length_242934_cov_51.7246_207	ANE80106.1	GH5_13	72.5	7.9e-169	595.9
NODE_18_length_120175_cov_47.7254_38	BAV40748.1	GH5_13	74.9	5.4e-166	586.6
NODE_2_length_764084_cov_50.7304_22	ABG07977.1	GH57	82.9	2.3e-259	897.1
NODE_1_length_812897_cov_48.8482_336	AWK40335.1	GH6	34.5	2.0e-124	449.5
NODE_6_length_393430_cov_48.7504_101	AWK40335.1	GH6	37.5	8.3e-118	427.6
NODE_18_length_120175_cov_47.7254_75	ART69336.1	GH6	82.4	2.6e-147	524.2
NODE_3_length_701627_cov_49.4113_345	ALI29860.1	GH63	88.8	7.5e-243	842.0
NODE_1_length_812897_cov_48.8482_72	AIU20087.1	GH65	77.8	0.0e+00	1264.6
NODE_19_length_107706_cov_49.7459_108	AVM55139.1	GH65	43.8	2.7e-154	548.5
NODE_1_length_812897_cov_48.8482_330	AKS30800.1	GH76	78.1	1.0e-171	605.5
NODE_11_length_239232_cov_51.3454_119	AGB23539.1	GH77	73.6	0.0e+00	1102.4
NODE_18_length_120175_cov_47.7254_87	ABP43479.1	GH77	81.7	0.0e+00	1106.3
NODE_1_length_812897_cov_48.8482_427	AGB20738.1	GT0	65.0	1.8e-207	724.9
NODE_2_length_764084_cov_50.7304_354	ASL22394.1	GT0	71.7	6.4e-183	642.9
NODE_3_length_701627_cov_49.4113_555	AGB26459.1	GT0	62.2	4.3e-207	723.8
NODE_9_length_370603_cov_49.7088_57	AGB24988.1	GT0	68.1	2.9e-216	754.2
NODE_9_length_370603_cov_49.7088_59	ART68801.1	GT0	69.1	5.6e-228	793.1
NODE_14_length_169974_cov_49.6346_34	ART70424.1	GT0	65.4	9.4e-223	775.8
NODE_2_length_764084_cov_50.7304_280	CKH69311.1	GT1	78.1	1.9e-173	611.3
NODE_2_length_764084_cov_50.7304_674	SEH65982.1	GT1	66.6	1.9e-155	551.6
NODE_9_length_370603_cov_49.7088_355	AQT82488.1	GT1	83.0	1.3e-207	724.9
NODE_13_length_192246_cov_50.576_25	ANE79938.1	GT1	70.9	2.7e-168	594.3
NODE_10_length_242934_cov_51.7246_25	AWP04987.1	GT13	41.0	1.5e-154	549.7
NODE_1_length_812897_cov_48.8482_87	SEH91260.1	GT2	65.2	2.9e-174	614.4
NODE_1_length_812897_cov_48.8482_104	AJT63630.1	GT2	59.5	2.8e-104	381.3
NODE_1_length_812897_cov_48.8482_523	BAY90071.1	GT2	33.5	9.5e-115	418.7
NODE_1_length_812897_cov_48.8482_640	BAY30132.1	GT2	27.4	2.8e-265	920.6
NODE_2_length_764084_cov_50.7304_669	BAY30132.1	GT2	32.9	3.1e-105	387.1
NODE_3_length_701627_cov_49.4113_464	BAZ00088.1	GT2	33.6	3.3e-135	487.6
NODE_3_length_701627_cov_49.4113_669	AGB26351.1	GT2	85.7	0.0e+00	1146.0
NODE_4_length_688982_cov_52.1718_287	AGB21422.1	GT2	83.4	2.0e-230	800.8
NODE_4_length_688982_cov_52.1718_437	AQA06256.1	GT2	73.7	1.3e-118	428.7
NODE_4_length_688982_cov_52.1718_440	AFM16089.1	GT2	63.5	9.1e-104	379.4
NODE_5_length_444391_cov_51.5836_311	SEH90885.1	GT2	79.3	1.5e-138	495.0
NODE_6_length_393430_cov_48.7504_23	AFM19326.1	GT2	75.7	1.4e-107	392.1
NODE_6_length_393430_cov_48.7504_362	AQA02859.1	GT2	82.2	1.0e-142	508.8
NODE_9_length_370603_cov_49.7088_58	AGB24989.1	GT2	80.7	3.5e-181	637.1
NODE_10_length_242934_cov_51.7246_173	BAY90071.1	GT2	33.3	1.1e-127	461.5
NODE_13_length_192246_cov_50.576_70	ANW66878.1	GT2	55.7	1.9e-129	465.3
NODE_15_length_163197_cov_50.0143_31	AIY47048.1	GT2	87.1	4.0e-124	446.8
NODE_15_length_163197_cov_50.0143_32	AGL31536.1	GT2	63.0	5.5e-187	656.8
NODE_18_length_120175_cov_47.7254_82	SEH85807.1	GT2	80.5	1.1e-159	565.5
NODE_19_length_107706_cov_49.7459_60	AEV72935.1	GT20	85.4	1.8e-245	850.9
NODE_15_length_163197_cov_50.0143_123	AGB24125.1	GT28	79.9	1.3e-158	562.0
NODE_15_length_163197_cov_50.0143_124	AMC77936.1	GT28	79.3	5.9e-183	643.3
NODE_13_length_192246_cov_50.576_154	AGB24859.1	GT35	81.1	0.0e+00	1451.8
NODE_16_length_141006_cov_51.8711_3	ANE80982.1	GT35	82.4	0.0e+00	1407.5
NODE_14_length_169974_cov_49.6346_82	SEH66173.1	GT39	79.7	2.2e-251	870.5
NODE_1_length_812897_cov_48.8482_21	SEH48722.1	GT4	82.6	2.1e-188	661.0
NODE_1_length_812897_cov_48.8482_91	BBB41826.1	GT4	67.8	1.3e-153	545.4
NODE_1_length_812897_cov_48.8482_92	SEH91295.1	GT4	62.8	5.6e-115	416.8
NODE_1_length_812897_cov_48.8482_163	AGB20993.1	GT4	82.6	1.6e-191	671.4
NODE_1_length_812897_cov_48.8482_544	AGB20637.1	GT4	78.2	4.7e-177	623.2
NODE_2_length_764084_cov_50.7304_21	ALI26157.1	GT4	83.1	1.8e-198	694.5
NODE_2_length_764084_cov_50.7304_471	ART70429.1	GT4	84.6	4.2e-176	620.2
NODE_3_length_701627_cov_49.4113_573	ALI29658.1	GT4	87.5	4.8e-204	713.0
NODE_4_length_688982_cov_52.1718_441	ANI42226.1	GT4	62.2	1.2e-112	409.1
NODE_4_length_688982_cov_52.1718_443	AFM16090.1	GT4	66.8	2.0e-132	474.9
NODE_4_length_688982_cov_52.1718_598	AEV71452.1	GT4	61.1	5.3e-120	433.7
NODE_5_length_444391_cov_51.5836_334	ANE81792.1	GT4	66.5	7.5e-135	483.0
NODE_5_length_444391_cov_51.5836_336	AMO05158.1	GT4	65.2	3.9e-131	470.7
NODE_5_length_444391_cov_51.5836_338	SEH91092.1	GT4	63.5	3.0e-139	497.7
NODE_5_length_444391_cov_51.5836_364	ABL90175.1	GT4	64.3	1.3e-149	532.3
NODE_5_length_444391_cov_51.5836_416	ABM12053.1	GT4	75.8	5.1e-149	530.0
NODE_9_length_370603_cov_49.7088_7	AWS56011.1	GT4	51.2	3.8e-148	527.7
NODE_9_length_370603_cov_49.7088_143	ABO00003.1	GT4	81.5	6.8e-176	619.4
NODE_10_length_242934_cov_51.7246_155	AEA25689.1	GT4	58.1	1.1e-105	386.0
NODE_15_length_163197_cov_50.0143_149	ANE80218.1	GT4	78.5	3.6e-169	597.0
NODE_18_length_120175_cov_47.7254_55	ANE77952.1	GT4	52.3	1.2e-103	379.4
NODE_3_length_701627_cov_49.4113_333	AFM19967.1	GT51	80.8	0.0e+00	1164.4
NODE_6_length_393430_cov_48.7504_196	AGB26154.1	GT51	87.4	0.0e+00	1310.0
NODE_1_length_812897_cov_48.8482_106	ATO61672.1	GT53	59.3	2.4e-310	1067.4
NODE_6_length_393430_cov_48.7504_373	CKI53548.1	GT53	81.7	0.0e+00	1756.5
NODE_6_length_393430_cov_48.7504_374	SEH57626.1	GT53	78.2	0.0e+00	1684.5
NODE_6_length_393430_cov_48.7504_375	AIY48812.1	GT53	77.6	0.0e+00	1640.2
NODE_9_length_370603_cov_49.7088_147	SEH69307.1	GT81	88.9	1.6e-159	564.7
NODE_6_length_393430_cov_48.7504_372	AWT57205.1	GT85	75.9	2.2e-258	894.0
NODE_8_length_374394_cov_53.3013_41	ABG06546.1	GT87	54.4	6.0e-104	380.6
NODE_9_length_370603_cov_49.7088_185	SEH68891.1	GT87	59.1	2.0e-119	431.8
NODE_15_length_163197_cov_50.0143_142	AMO62115.1	GT87	67.8	1.4e-153	545.4
NODE_3_length_701627_cov_49.4113_672	AWT57218.1	GT89	73.4	1.3e-272	941.4
NODE_1_length_812897_cov_48.8482_82	SEH91228.1	GT9	67.6	1.6e-114	415.2
NODE_1_length_812897_cov_48.8482_84	AGL35496.1	GT9	65.2	3.4e-153	544.3
NODE_1_length_812897_cov_48.8482_86	BAN32578.1	GT9	76.8	4.3e-142	506.9
Mycolicibacterium P9-22
Gene ID	Subject ID	CAZy Family	% Identical	E Value	Bit Score
NODE_11_length_202964_cov_25.7669_170	BAE65509.1	AA3_2	42.9	8.6e-118	426.8
NODE_1_length_1128572_cov_25.5847_21	ANE79747.1	CBM48	96.4	0.0e+00	1518.1
NODE_4_length_608156_cov_25.1697_41	ANE80790.1	CBM48	95.1	0.0e+00	1441.0
NODE_4_length_608156_cov_25.1697_43	ANE80792.1	CBM48	89.0	0.0e+00	1076.6
NODE_6_length_399965_cov_25.5644_287	ANE78057.1	CBM48	88.0	0.0e+00	1350.1
NODE_11_length_202964_cov_25.7669_192	CCK63430.1	CBM50	84.4	1.7e-226	787.7
NODE_7_length_362725_cov_25.4575_61	AMO07959.1	CE0	80.3	8.6e-109	396.0
NODE_18_length_70568_cov_24.9375_35	ABM16407.1	CE0	78.1	1.6e-128	461.8
NODE_1_length_1128572_cov_25.5847_758	ALI29574.1	CE1	76.8	6.0e-132	473.0
NODE_2_length_982001_cov_25.179_337	ANE79414.1	CE1	88.6	1.1e-169	598.6
NODE_4_length_608156_cov_25.1697_531	ANE81151.1	CE1	91.5	2.5e-171	604.0
NODE_5_length_464688_cov_25.5682_225	ANE81630.1	CE1	96.5	3.0e-182	640.2
NODE_13_length_193355_cov_25.2524_187	ANE80503.1	CE1	93.4	2.0e-184	647.5
NODE_17_length_91360_cov_25.411_86	ANE80564.1	CE1	95.3	5.6e-183	642.9
NODE_18_length_70568_cov_24.9375_31	ANE82643.1	CE1	93.5	8.0e-178	625.5
NODE_18_length_70568_cov_24.9375_32	AMO03912.1	CE1	87.6	6.1e-173	609.4
NODE_18_length_70568_cov_24.9375_33	ANE78740.1	CE1	97.6	1.9e-170	600.9
NODE_8_length_241907_cov_25.0842_198	ANE79574.1	CE14	91.5	3.9e-152	540.0
NODE_10_length_206114_cov_25.0504_113	ANE79480.1	CE14	96.5	2.5e-167	590.5
NODE_3_length_729987_cov_25.3182_425	ANE79244.1	CE4	94.0	2.7e-172	607.1
NODE_10_length_206114_cov_25.0504_136	ANE79493.1	CE4	85.7	3.0e-136	487.3
NODE_2_length_982001_cov_25.179_438	ANE83254.1	CE5	92.9	3.5e-116	420.2
NODE_2_length_982001_cov_25.179_440	ANE83255.1	CE5	82.5	2.0e-109	397.9
NODE_2_length_982001_cov_25.179_441	ANE83256.1	CE5	89.1	1.6e-108	394.8
NODE_2_length_982001_cov_25.179_703	ANE82232.1	CE5	91.8	1.1e-124	448.7
NODE_2_length_982001_cov_25.179_790	ANE83295.1	CE5	86.7	8.0e-111	402.5
NODE_11_length_202964_cov_25.7669_161	ANE80664.1	CE5	87.2	2.4e-109	397.9
NODE_21_length_54067_cov_26.0618_27	ANE82958.1	CE5	87.2	6.5e-110	399.4
NODE_21_length_54067_cov_26.0618_29	ANE80592.1	CE5	84.1	1.0e-116	422.2
NODE_21_length_54067_cov_26.0618_31	ANE80591.1	CE5	83.9	3.0e-110	400.6
NODE_5_length_464688_cov_25.5682_109	ANE81528.1	CE9	88.0	5.1e-160	566.6
NODE_15_length_116416_cov_25.1811_82	AKK27760.1	GH0	73.5	1.5e-158	561.6
NODE_3_length_729987_cov_25.3182_509	ANE79315.1	GH1	87.9	0.0e+00	1391.7
NODE_8_length_241907_cov_25.0842_186	AMO08540.1	GH114	73.8	1.3e-109	398.7
NODE_17_length_91360_cov_25.411_3	ANE82941.1	GH13	89.2	2.4e-238	827.0
NODE_4_length_608156_cov_25.1697_42	ANE80791.1	GH13_26	86.6	0.0e+00	1360.5
NODE_1_length_1128572_cov_25.5847_22	ANE79748.1	GH13_3	92.0	0.0e+00	1334.3
NODE_1_length_1128572_cov_25.5847_247	ANE79916.1	GH13_30	89.9	9.5e-279	961.4
NODE_2_length_982001_cov_25.179_308	AWZ17133.1	GH13_30	29.1	1.3e-107	394.0
NODE_4_length_608156_cov_25.1697_50	AWZ17133.1	GH13_30	57.7	0.0e+00	1380.9
NODE_6_length_399965_cov_25.5644_295	ANE78062.1	GH13_33	94.6	0.0e+00	1462.6
NODE_2_length_982001_cov_25.179_687	ANE82221.1	GH130	80.6	1.1e-226	788.5
NODE_1_length_1128572_cov_25.5847_525	ANE82866.1	GH15	98.3	0.0e+00	1357.8
NODE_6_length_399965_cov_25.5644_293	CEA09753.1	GH15	61.4	4.9e-213	743.4
NODE_6_length_399965_cov_25.5644_136	ANE77964.1	GH16	92.2	8.8e-157	555.4
NODE_1_length_1128572_cov_25.5847_993	CAQ01811.1	GH2	72.9	0.0e+00	1223.4
NODE_17_length_91360_cov_25.411_72	ANE82945.1	GH2	82.5	0.0e+00	1513.8
NODE_3_length_729987_cov_25.3182_481	ANE79294.1	GH23	88.0	1.0e-108	396.4
NODE_3_length_729987_cov_25.3182_722	ANE81934.1	GH23	90.1	2.2e-187	657.5
NODE_5_length_464688_cov_25.5682_230	AWK40831.1	GH23	28.8	1.2e-192	678.3
NODE_8_length_241907_cov_25.0842_147	ANE79614.1	GH23	92.7	3.9e-187	656.8
NODE_10_length_206114_cov_25.0504_9	ANE83221.1	GH23	92.6	1.2e-122	441.8
NODE_13_length_193355_cov_25.2524_51	ANE82929.1	GH23	83.1	1.1e-116	422.2
NODE_4_length_608156_cov_25.1697_304	CAN65674.1	GH28	43.9	1.1e-136	490.0
NODE_1_length_1128572_cov_25.5847_994	AVV44876.1	GH3	68.8	1.1e-305	1051.6
NODE_14_length_166970_cov_25.1871_89	ANE78108.1	GH3	92.7	3.2e-194	680.2
NODE_22_length_49950_cov_25.5035_44	ALI26311.1	GH3	70.7	1.6e-295	1017.7
NODE_2_length_982001_cov_25.179_222	ANW65696.1	GH33	79.2	4.3e-189	663.3
NODE_2_length_982001_cov_25.179_623	ANE82169.1	GH38	90.9	0.0e+00	2598.9
NODE_1_length_1128572_cov_25.5847_1001	ANE80274.1	GH39	77.0	2.1e-212	741.5
NODE_1_length_1128572_cov_25.5847_1028	AHC26229.1	GH39	84.2	1.7e-177	625.5
NODE_2_length_982001_cov_25.179_130	ANE81779.1	GH39	95.1	5.9e-195	682.6
NODE_6_length_399965_cov_25.5644_134	ANE77962.1	GH39	90.7	4.6e-195	683.7
NODE_6_length_399965_cov_25.5644_135	ANE77963.1	GH39	84.5	1.9e-193	678.3
NODE_7_length_362725_cov_25.4575_75	ANE78547.1	GH39	83.5	7.1e-178	625.9
NODE_8_length_241907_cov_25.0842_42	ANE79709.1	GH39	73.7	0.0e+00	1581.6
NODE_10_length_206114_cov_25.0504_63	ANE81881.1	GH39	89.2	1.2e-279	964.5
NODE_1_length_1128572_cov_25.5847_545	ACX49739.1	GH4	32.4	2.1e-171	606.7
NODE_5_length_464688_cov_25.5682_229	ACX49739.1	GH4	33.9	1.1e-220	772.3
NODE_13_length_193355_cov_25.2524_170	ANE80017.1	GH4	85.1	5.1e-220	766.1
NODE_5_length_464688_cov_25.5682_331	AKK26224.1	GH5	65.7	3.0e-183	644.8
NODE_1_length_1128572_cov_25.5847_605	ANE80106.1	GH5_13	88.7	1.3e-200	701.4
NODE_7_length_362725_cov_25.4575_31	ANE82612.1	GH5_13	90.7	5.7e-212	739.2
NODE_9_length_221511_cov_25.2397_154	ANE81375.1	GH57	94.3	2.1e-289	996.9
NODE_3_length_729987_cov_25.3182_99	AWK40335.1	GH6	37.1	7.7e-116	421.0
NODE_6_length_399965_cov_25.5644_21	AWK40335.1	GH6	34.8	8.3e-126	454.1
NODE_7_length_362725_cov_25.4575_72	ANE78550.1	GH6	95.0	3.5e-173	610.1
NODE_7_length_362725_cov_25.4575_206	ANE78424.1	GH63	96.6	6.1e-261	902.1
NODE_2_length_982001_cov_25.179_343	AIU20087.1	GH65	85.9	0.0e+00	1406.3
NODE_3_length_729987_cov_25.3182_350	AVM55139.1	GH65	42.0	1.2e-146	523.1
NODE_6_length_399965_cov_25.5644_16	ANE82481.1	GH76	92.0	1.5e-204	714.5
NODE_13_length_193355_cov_25.2524_91	ANE80444.1	GH77	90.2	0.0e+00	1331.6
NODE_1_length_1128572_cov_25.5847_769	AMD56814.1	GH78	53.8	1.0e-256	889.0
NODE_1_length_1128572_cov_25.5847_995	BAJ74951.1	GH78	73.6	0.0e+00	1250.3
NODE_3_length_729987_cov_25.3182_653	ABM15634.1	GH8	72.0	6.2e-150	533.1
NODE_4_length_608156_cov_25.1697_369	SNW18869.1	GT0	72.6	5.1e-172	606.7
NODE_8_length_241907_cov_25.0842_76	ANE79673.1	GT0	78.2	3.2e-260	900.2
NODE_8_length_241907_cov_25.0842_78	ABL93190.1	GT0	66.6	3.3e-209	730.7
NODE_1_length_1128572_cov_25.5847_321	ANE79938.1	GT1	82.7	2.4e-206	720.7
NODE_3_length_729987_cov_25.3182_499	ANE79308.1	GT1	80.9	1.5e-170	601.7
NODE_3_length_729987_cov_25.3182_619	ANE83243.1	GT1	81.3	1.8e-190	667.9
NODE_4_length_608156_cov_25.1697_72	ANE80811.1	GT1	90.8	3.1e-219	763.5
NODE_4_length_608156_cov_25.1697_438	ANE81074.1	GT1	88.5	4.6e-188	659.8
NODE_5_length_464688_cov_25.5682_361	AMO04247.1	GT1	61.3	1.1e-136	489.2
NODE_13_length_193355_cov_25.2524_179	AMO04375.1	GT1	83.9	1.3e-215	751.5
NODE_1_length_1128572_cov_25.5847_377	AWP04987.1	GT13	39.2	6.2e-156	554.3
NODE_2_length_982001_cov_25.179_128	ANE81777.1	GT2	92.8	4.0e-160	566.6
NODE_2_length_982001_cov_25.179_555	ANE83263.1	GT2	91.0	2.3e-261	903.7
NODE_2_length_982001_cov_25.179_574	ANE82131.1	GT2	94.3	6.6e-258	892.1
NODE_3_length_729987_cov_25.3182_52	ANE82681.1	GT2	86.6	4.2e-112	406.8
NODE_3_length_729987_cov_25.3182_226	AGB26975.1	GT2	60.5	4.9e-103	377.1
NODE_3_length_729987_cov_25.3182_229	AGB26658.1	GT2	56.8	1.3e-132	475.7
NODE_3_length_729987_cov_25.3182_651	ABM15636.1	GT2	82.6	1.0e-214	748.8
NODE_4_length_608156_cov_25.1697_59	SEH66020.1	GT2	68.2	1.3e-107	392.1
NODE_5_length_464688_cov_25.5682_77	BAY30132.1	GT2	26.6	1.1e-269	935.3
NODE_8_length_241907_cov_25.0842_77	ANE79672.1	GT2	93.6	1.3e-206	721.5
NODE_11_length_202964_cov_25.7669_102	AFM49324.1	GT2	64.4	3.6e-200	700.7
NODE_11_length_202964_cov_25.7669_103	ANE80693.1	GT2	95.7	9.0e-140	498.8
NODE_12_length_201731_cov_25.616_8	ANE78763.1	GT2	89.5	1.6e-159	564.7
NODE_14_length_166970_cov_25.1871_87	ADP83107.1	GT2	30.2	2.8e-126	456.4
NODE_14_length_166970_cov_25.1871_102	BAZ00088.1	GT2	37.8	1.2e-152	545.4
NODE_18_length_70568_cov_24.9375_27	ANE78735.1	GT2	94.9	0.0e+00	1258.8
NODE_3_length_729987_cov_25.3182_291	ANE82715.1	GT20	96.9	5.8e-273	942.2
NODE_1_length_1128572_cov_25.5847_951	AMC77936.1	GT28	70.5	2.9e-169	597.8
NODE_1_length_1128572_cov_25.5847_952	ANE80238.1	GT28	93.5	4.8e-176	619.8
NODE_1_length_1128572_cov_25.5847_23	ANE79749.1	GT35	92.5	0.0e+00	1630.2
NODE_4_length_608156_cov_25.1697_314	ANE80982.1	GT35	90.0	0.0e+00	1537.3
NODE_3_length_729987_cov_25.3182_714	ANE81941.1	GT39	95.5	5.7e-295	1015.4
NODE_1_length_1128572_cov_25.5847_926	ANE80218.1	GT4	91.8	2.3e-200	700.7
NODE_2_length_982001_cov_25.179_149	ANE81792.1	GT4	88.2	2.2e-187	657.5
NODE_2_length_982001_cov_25.179_151	ANE81793.1	GT4	92.1	8.7e-200	698.7
NODE_2_length_982001_cov_25.179_153	ANE81795.1	GT4	93.2	1.1e-210	734.9
NODE_2_length_982001_cov_25.179_659	ABL90175.1	GT4	57.7	9.9e-131	469.5
NODE_2_length_982001_cov_25.179_689	ANE83282.1	GT4	85.9	3.6e-180	633.6
NODE_2_length_982001_cov_25.179_730	ANE82255.1	GT4	93.6	8.4e-206	718.8
NODE_2_length_982001_cov_25.179_850	ANE83303.1	GT4	92.0	1.8e-225	784.3
NODE_4_length_608156_cov_25.1697_149	AVD70564.1	GT4	39.5	1.9e-105	386.0
NODE_4_length_608156_cov_25.1697_300	ANE80971.1	GT4	93.9	5.8e-196	686.0
NODE_8_length_241907_cov_25.0842_7	AWS56011.1	GT4	52.1	5.5e-147	523.9
NODE_8_length_241907_cov_25.0842_161	ANE82788.1	GT4	94.3	2.9e-206	720.3
NODE_9_length_221511_cov_25.2397_155	ANE81376.1	GT4	94.3	2.4e-224	780.4
NODE_14_length_166970_cov_25.1871_81	ANE78116.1	GT4	92.8	5.2e-208	726.1
NODE_15_length_116416_cov_25.1811_80	ANE78680.1	GT4	94.3	5.4e-227	789.3
NODE_17_length_91360_cov_25.411_29	ANE80531.1	GT4	91.3	1.1e-188	661.8
NODE_3_length_729987_cov_25.3182_12	ANE78925.1	GT51	93.0	0.0e+00	1456.4
NODE_7_length_362725_cov_25.4575_193	ANE78439.1	GT51	95.8	0.0e+00	1207.2
NODE_18_length_70568_cov_24.9375_43	ANE82645.1	GT53	88.8	0.0e+00	1884.0
NODE_18_length_70568_cov_24.9375_44	ANE78748.1	GT53	91.8	0.0e+00	1981.8
NODE_18_length_70568_cov_24.9375_47	ANE78750.1	GT53	95.1	0.0e+00	1884.0
NODE_8_length_241907_cov_25.0842_165	ANE79598.1	GT81	97.2	1.8e-177	624.4
NODE_18_length_70568_cov_24.9375_48	ANE78751.1	GT85	88.9	1.6e-310	1067.4
NODE_1_length_1128572_cov_25.5847_933	ANE80222.1	GT87	85.6	3.1e-201	703.7
NODE_8_length_241907_cov_25.0842_206	ANE82783.1	GT87	89.6	6.0e-202	706.1
NODE_18_length_70568_cov_24.9375_30	ANE78738.1	GT89	87.6	0.0e+00	1170.2
Mycolicibacterium P9-64
Gene ID	Subject ID	CAZy Family	% Identical	E Value	Bit Score
NODE_2_length_855042_cov_46.5854_40	CAK47101.1	AA3_2	40.6	3.2e-109	398.3
NODE_14_length_169412_cov_45.3408_40	CAK47101.1	AA3_2	42.5	3.0e-118	428.3
NODE_2_length_855042_cov_46.5854_224	ART67491.1	CBM48	85.1	0.0e+00	1254.6
NODE_3_length_778049_cov_46.6241_144	AEV75718.1	CBM48	86.6	0.0e+00	1321.2
NODE_3_length_778049_cov_46.6241_146	AFM17279.1	CBM48	81.5	6.6e-295	1015.4
NODE_4_length_634722_cov_46.9851_29	AGB24861.1	CBM48	85.7	0.0e+00	1384.4
NODE_2_length_855042_cov_46.5854_335	ABM16407.1	CE0	75.2	3.3e-126	454.1
NODE_2_length_855042_cov_46.5854_778	AGB25965.1	CE0	77.0	3.3e-113	410.6
NODE_1_length_938744_cov_46.5018_233	AQT81122.1	CE1	81.8	2.4e-158	560.8
NODE_1_length_938744_cov_46.5018_488	AGB23498.1	CE1	72.6	5.2e-140	500.0
NODE_2_length_855042_cov_46.5854_197	AKS36092.1	CE1	79.2	1.6e-152	541.6
NODE_2_length_855042_cov_46.5854_331	ANE82643.1	CE1	74.7	3.9e-143	510.4
NODE_2_length_855042_cov_46.5854_332	AKK29902.1	CE1	82.0	7.3e-161	569.3
NODE_2_length_855042_cov_46.5854_333	ABG11118.1	CE1	83.0	4.7e-145	516.5
NODE_5_length_563543_cov_45.1267_192	ART67886.1	CE1	78.5	5.4e-142	506.5
NODE_6_length_491897_cov_46.3965_495	ALI27171.1	CE1	86.7	5.5e-174	612.8
NODE_8_length_415462_cov_45.6961_194	AWT54555.1	CE1	67.9	2.3e-129	464.5
NODE_9_length_309307_cov_46.8471_10	AMO05362.1	CE1	80.2	3.5e-157	557.0
NODE_8_length_415462_cov_45.6961_218	AKS32860.1	CE14	86.5	9.7e-151	535.4
NODE_8_length_415462_cov_45.6961_341	AGB25145.1	CE14	74.0	9.9e-119	429.1
NODE_7_length_450423_cov_45.7741_294	AQA06866.1	CE4	88.4	3.9e-158	560.1
NODE_8_length_415462_cov_45.6961_235	AGB25272.1	CE4	80.9	8.0e-134	479.2
NODE_19_length_63744_cov_44.4123_62	AGB22093.1	CE9	77.9	5.6e-165	583.2
NODE_2_length_855042_cov_46.5854_238	AKK27760.1	GH0	72.8	2.2e-152	541.2
NODE_2_length_855042_cov_46.5854_787	AGB25956.1	GH0	75.1	9.0e-190	665.6
NODE_4_length_634722_cov_46.9851_90	AFN50494.1	GH0	73.7	8.3e-103	375.9
NODE_5_length_563543_cov_45.1267_271	ANI41906.1	GH1	73.5	7.9e-304	1045.4
NODE_6_length_491897_cov_46.3965_448	ACZ20239.1	GH1	54.7	2.3e-123	444.9
NODE_6_length_491897_cov_46.3965_491	ABN98578.1	GH13	70.0	4.7e-189	663.3
NODE_13_length_195841_cov_49.8034_62	AHO16406.1	GH13_11	57.0	6.0e-109	397.1
NODE_2_length_855042_cov_46.5854_216	AEV73026.1	GH13_16	90.4	0.0e+00	1147.9
NODE_3_length_778049_cov_46.6241_145	ADT99594.1	GH13_26	73.1	0.0e+00	1118.2
NODE_4_length_634722_cov_46.9851_30	AGB24860.1	GH13_3	84.2	0.0e+00	1266.1
NODE_3_length_778049_cov_46.6241_155	AWZ17133.1	GH13_30	57.0	0.0e+00	1361.7
NODE_4_length_634722_cov_46.9851_179	SEH72994.1	GH13_30	76.0	3.0e-243	843.6
NODE_14_length_169412_cov_45.3408_94	AWZ17133.1	GH13_30	28.3	1.5e-108	397.1
NODE_1_length_938744_cov_46.5018_776	AKK26145.1	GH130	72.2	2.7e-201	704.1
NODE_4_length_634722_cov_46.9851_329	ALI27761.1	GH15	89.5	0.0e+00	1270.0
NODE_6_length_491897_cov_46.3965_181	ACV80001.1	GH15	69.1	3.6e-237	823.5
NODE_2_length_855042_cov_46.5854_58	AEV72321.1	GH16	74.3	7.3e-121	436.0
NODE_2_length_855042_cov_46.5854_790	AGB25955.1	GH16	86.4	2.2e-124	447.6
NODE_3_length_778049_cov_46.6241_411	AKK30179.1	GH16	77.5	2.6e-129	464.2
NODE_6_length_491897_cov_46.3965_350	AQT82798.1	GH2	69.7	0.0e+00	1338.2
NODE_14_length_169412_cov_45.3408_2	SEH91639.1	GH2	72.9	2.1e-283	977.2
NODE_9_length_309307_cov_46.8471_73	SDS87088.1	GH20	55.6	4.8e-164	580.5
NODE_3_length_778049_cov_46.6241_437	AGB23445.1	GH23	76.4	5.5e-110	400.2
NODE_8_length_415462_cov_45.6961_59	AGB25385.1	GH23	82.3	1.9e-167	591.3
NODE_8_length_415462_cov_45.6961_89	AGB25357.1	GH23	82.7	2.4e-118	427.6
NODE_8_length_415462_cov_45.6961_405	ABG10094.1	GH23	69.3	8.2e-122	439.9
NODE_8_length_415462_cov_45.6961_366	ART68699.1	GH27	73.9	4.6e-178	626.7
NODE_3_length_778049_cov_46.6241_398	CAN65674.1	GH28	44.9	3.8e-137	491.5
NODE_1_length_938744_cov_46.5018_93	AWT51346.1	GH3	77.7	1.7e-146	521.5
NODE_12_length_212469_cov_47.1077_101	AGB21377.1	GH38	71.5	0.0e+00	2065.8
NODE_4_length_634722_cov_46.9851_152	SEH88551.1	GH39	63.5	6.5e-183	643.3
NODE_9_length_309307_cov_46.8471_264	SEH85923.1	GH39	58.5	1.3e-109	399.1
NODE_9_length_309307_cov_46.8471_284	SEH91053.1	GH39	59.4	1.2e-180	635.6
NODE_2_length_855042_cov_46.5854_269	AKS32075.1	GH4	86.9	2.2e-223	777.3
NODE_4_length_634722_cov_46.9851_359	ACX49739.1	GH4	32.9	1.6e-166	590.5
NODE_5_length_563543_cov_45.1267_480	ADB30299.1	GH4	65.5	6.6e-156	553.1
NODE_18_length_74875_cov_45.5001_41	AWT51549.1	GH4	87.3	1.0e-231	805.1
NODE_3_length_778049_cov_46.6241_654	AWG62984.1	GH5	82.8	8.2e-229	796.2
NODE_15_length_137616_cov_44.4373_47	ART74014.1	GH5_13	75.4	3.4e-172	607.1
NODE_7_length_450423_cov_45.7741_96	AFM16607.1	GH57	85.0	2.7e-268	926.8
NODE_1_length_938744_cov_46.5018_451	AWK40335.1	GH6	33.9	3.2e-125	452.2
NODE_2_length_855042_cov_46.5854_688	AWK40335.1	GH6	32.4	1.1e-117	427.2
NODE_10_length_285356_cov_47.359_245	ART69336.1	GH6	80.9	2.3e-148	527.7
NODE_10_length_285356_cov_47.359_127	AGB26627.1	GH63	91.7	8.0e-253	875.2
NODE_2_length_855042_cov_46.5854_137	AGB21721.1	GH65	80.0	0.0e+00	1307.4
NODE_5_length_563543_cov_45.1267_94	AVM55139.1	GH65	43.5	3.3e-152	541.6
NODE_11_length_278844_cov_45.524_81	AKN18835.1	GH65	56.4	0.0e+00	1377.8
NODE_1_length_938744_cov_46.5018_456	AWT51796.1	GH76	72.3	6.6e-158	559.7
NODE_22_length_48546_cov_47.3574_38	AGB23539.1	GH77	76.0	0.0e+00	1108.6
NODE_1_length_938744_cov_46.5018_264	AGB20738.1	GT0	62.3	2.2e-205	718.0
NODE_2_length_855042_cov_46.5854_219	AGB26459.1	GT0	66.8	5.8e-228	793.1
NODE_3_length_778049_cov_46.6241_466	ASQ87385.1	GT0	73.0	5.9e-181	636.3
NODE_5_length_563543_cov_45.1267_64	AVP67195.1	GT0	51.2	4.8e-163	577.4
NODE_6_length_491897_cov_46.3965_435	ART69904.1	GT0	61.2	2.4e-146	521.5
NODE_11_length_278844_cov_45.524_144	ABM15201.1	GT0	70.2	1.2e-225	785.4
NODE_11_length_278844_cov_45.524_146	ABL93190.1	GT0	71.5	8.5e-229	795.8
NODE_15_length_137616_cov_44.4373_88	AFM16438.1	GT0	55.1	1.9e-181	638.6
NODE_15_length_137616_cov_44.4373_90	AFM16438.1	GT0	53.5	1.8e-173	612.1
NODE_3_length_778049_cov_46.6241_172	SEH65982.1	GT1	66.3	1.8e-158	561.6
NODE_3_length_778049_cov_46.6241_356	AGB25028.1	GT1	76.6	6.7e-158	559.7
NODE_4_length_634722_cov_46.9851_206	ABM14812.1	GT1	65.3	2.0e-152	541.6
NODE_4_length_634722_cov_46.9851_208	ADT98681.1	GT1	70.5	9.5e-177	622.5
NODE_7_length_450423_cov_45.7741_411	ART70875.1	GT1	80.6	4.5e-175	616.7
NODE_8_length_415462_cov_45.6961_153	AQT82488.1	GT1	83.7	3.9e-215	750.0
NODE_4_length_634722_cov_46.9851_261	AWP04987.1	GT13	40.5	2.3e-150	535.8
NODE_1_length_938744_cov_46.5018_91	ADP83107.1	GT2	30.8	2.1e-121	440.3
NODE_1_length_938744_cov_46.5018_115	AFY93865.1	GT2	31.4	3.4e-104	383.6
NODE_1_length_938744_cov_46.5018_307	SNW18172.1	GT2	64.5	9.9e-103	375.9
NODE_1_length_938744_cov_46.5018_312	CCK63663.1	GT2	68.3	3.2e-118	427.6
NODE_2_length_855042_cov_46.5854_327	AFM19684.1	GT2	87.8	0.0e+00	1156.4
NODE_2_length_855042_cov_46.5854_364	SEH57788.1	GT2	81.9	3.6e-143	510.4
NODE_2_length_855042_cov_46.5854_774	SQI28932.1	GT2	84.7	9.5e-114	412.5
NODE_2_length_855042_cov_46.5854_777	AGB25966.1	GT2	88.3	1.5e-160	568.2
NODE_3_length_778049_cov_46.6241_174	BAY30132.1	GT2	31.5	4.9e-103	379.8
NODE_3_length_778049_cov_46.6241_422	BAY30132.1	GT2	26.8	1.3e-273	948.3
NODE_5_length_563543_cov_45.1267_15	BAY90071.1	GT2	31.4	2.9e-103	380.6
NODE_5_length_563543_cov_45.1267_63	AGB25864.1	GT2	82.0	3.5e-186	653.7
NODE_6_length_491897_cov_46.3965_49	AMC90447.1	GT2	62.3	6.7e-183	643.3
NODE_6_length_491897_cov_46.3965_50	AIY47048.1	GT2	89.2	7.2e-126	452.6
NODE_9_length_309307_cov_46.8471_263	SEH90885.1	GT2	81.3	6.3e-142	506.1
NODE_10_length_285356_cov_47.359_9	BAZ00088.1	GT2	36.4	3.3e-143	514.2
NODE_11_length_278844_cov_45.524_145	AGB24989.1	GT2	83.1	2.4e-190	667.5
NODE_12_length_212469_cov_47.1077_144	AGB21422.1	GT2	83.0	4.2e-228	793.1
NODE_12_length_212469_cov_47.1077_166	SEH93282.1	GT2	79.1	8.6e-224	778.9
NODE_15_length_137616_cov_44.4373_91	AGB24989.1	GT2	69.5	7.2e-155	549.7
NODE_5_length_563543_cov_45.1267_41	AQT81770.1	GT20	85.4	1.6e-241	837.8
NODE_4_length_634722_cov_46.9851_579	AMC77936.1	GT28	77.5	3.9e-179	630.6
NODE_4_length_634722_cov_46.9851_580	AGB24125.1	GT28	83.6	8.1e-166	585.9
NODE_4_length_634722_cov_46.9851_581	AEI12495.1	GT28	48.4	4.6e-105	384.4
NODE_4_length_634722_cov_46.9851_31	AGB24859.1	GT35	82.5	0.0e+00	1475.7
NODE_4_length_634722_cov_46.9851_439	ANE80982.1	GT35	83.3	0.0e+00	1438.7
NODE_8_length_415462_cov_45.6961_51	AGB25409.1	GT39	84.1	1.1e-258	894.8
NODE_1_length_938744_cov_46.5018_628	AGB20993.1	GT4	86.8	4.7e-196	686.4
NODE_1_length_938744_cov_46.5018_722	AFM15515.1	GT4	83.5	1.4e-186	654.8
NODE_1_length_938744_cov_46.5018_774	ANE83282.1	GT4	71.9	1.2e-140	502.3
NODE_2_length_855042_cov_46.5854_236	ANI42670.1	GT4	87.3	2.7e-207	723.8
NODE_3_length_778049_cov_46.6241_394	AKK27360.1	GT4	84.2	2.5e-175	617.5
NODE_4_length_634722_cov_46.9851_554	AMO62123.1	GT4	82.0	1.4e-176	621.7
NODE_6_length_491897_cov_46.3965_463	AEV75375.1	GT4	84.2	1.5e-172	608.2
NODE_7_length_450423_cov_45.7741_95	AEV76422.1	GT4	83.7	2.9e-204	713.8
NODE_8_length_415462_cov_45.6961_348	AMO60410.1	GT4	61.0	5.4e-133	476.9
NODE_8_length_415462_cov_45.6961_381	AGB25095.1	GT4	84.5	2.0e-188	661.0
NODE_9_length_309307_cov_46.8471_285	AMO60410.1	GT4	64.4	5.5e-146	520.0
NODE_9_length_309307_cov_46.8471_286	AMO05158.1	GT4	59.4	5.1e-128	460.3
NODE_9_length_309307_cov_46.8471_289	SEH91092.1	GT4	70.8	3.1e-160	567.4
NODE_11_length_278844_cov_45.524_7	AWS56011.1	GT4	51.0	7.2e-147	523.5
NODE_15_length_137616_cov_44.4373_85	AMO60410.1	GT4	61.8	4.0e-128	460.7
NODE_18_length_74875_cov_45.5001_55	ABM12053.1	GT4	75.6	1.8e-152	541.6
NODE_1_length_938744_cov_46.5018_85	ART73039.1	GT4	80.1	1.6e-180	634.8
NODE_2_length_855042_cov_46.5854_600	AGB26154.1	GT51	87.2	0.0e+00	1354.0
NODE_10_length_285356_cov_47.359_140	AGB26615.1	GT51	83.9	0.0e+00	1149.0
NODE_2_length_855042_cov_46.5854_343	AIY48812.1	GT53	80.0	0.0e+00	1699.5
NODE_2_length_855042_cov_46.5854_344	AGB26335.1	GT53	79.1	0.0e+00	1674.1
NODE_2_length_855042_cov_46.5854_345	AGB26334.1	GT53	85.1	0.0e+00	1771.9
NODE_8_length_415462_cov_45.6961_377	AGB25100.1	GT81	88.9	3.9e-161	570.1
NODE_2_length_855042_cov_46.5854_346	SEH57705.1	GT85	74.9	1.1e-260	901.7
NODE_4_length_634722_cov_46.9851_561	AGB24146.1	GT87	71.0	2.9e-167	590.9
NODE_6_length_491897_cov_46.3965_349	ABG06546.1	GT87	55.9	1.3e-114	416.0
NODE_8_length_415462_cov_45.6961_333	AMO62876.1	GT87	81.6	1.8e-176	621.3
NODE_2_length_855042_cov_46.5854_330	AEV72545.1	GT89	74.5	4.1e-287	989.6
